# Supplementary material for: Activation of Peracetic Acid with CuFe2O4 for Rhodamine B Degradation: Activation by Cu and the Contribution of Acetylperoxyl Radicals
Source: Molecules. 2022 Sep 27;27(19):6385. doi: 10.3390/molecules27196385 (PMC9571141; doi:10.3390/molecules27196385)
Supplement: Supplementary file 1 [file molecules-27-06385-s001.zip]

Archive with 1 entries (1 files):
- molecules-1899125-supplementary.pdf
